# Supplementary material for: GDF15 Protects Insulin-Producing Beta Cells against Pro-Inflammatory Cytokines and Metabolic Stress via Increased Deamination of Intracellular Adenosine
Source: Int J Mol Sci. 2024 Jan 8;25(2):801. doi: 10.3390/ijms25020801 (PMC10815691; doi:10.3390/ijms25020801)
Supplement: Supplementary file 1 [file ijms-25-00801-s001.zip]

Archive with 1 entries (1 files):
- ijms-2781862-supplementary.pdf
